# Supplementary material for: Impact of Storage Condition on Chemical Composition and Antifungal Activity of Pomelo Extract against Colletotrichum gloeosporioides and Anthracnose in Post-harvest Mango
Source: Plants (Basel). 2022 Aug 7;11(15):2064. doi: 10.3390/plants11152064 (PMC9370353; doi:10.3390/plants11152064)
Supplement: Supplementary file 1 [file plants-11-02064-s001.zip]

Archive with 1 entries (1 files):
- plants-1810315-supplementary.pdf
